# Supplementary material for: Comprehensive analysis of an endoplasmic reticulum stress-related gene prediction model and immune infiltration in idiopathic pulmonary fibrosis
Source: Front Immunol. 2024 Jan 11;14:1305025. doi: 10.3389/fimmu.2023.1305025 (PMC10808546; doi:10.3389/fimmu.2023.1305025)
Supplement: Supplementary file 5 [file Table_1.csv]

endoplasmic reticulum stress related genes
HSPA5
DDIT3
HERPUD1
EIF2AK3
ERN1
ATF6
ATF4
XBP1
EIF2S1
CASP4
PPP1R15A
UFL1
HSP90B1
MAP3K5
CASP3
SCAMP5
TMED4
ATF3
DNAJC3
BCL2
NFE2L2
P4HB
CEBPB
CREB3
TP53
DDRGK1
SESN2
SYVN1
ATF6B
TNFRSF10B
MAPK8
CALR
DNAJC10
QRICH1
VCP
MANF
DERL1
RNF186
DERL2
FICD
SIRT1
HMGB1
CASP12
PRKN
PTPN1
DNAJB9
WFS1
MBTPS2
CXCL8
CASP9
RNF183
INS
BBC3
TMBIM6
CREB3L3
EIF4G1
CREB3L1
RTN3
BAX
TMEM214
BAG6
HYOU1
PRNP
TMEM117
ERO1A
TRIB3
DDX3X
CASP8
PDIA3
SLC39A14
JUN
NUPR1
SELENOS
TRAF2
MBTPS1
DNAJB11
NLRP3
ATP2A2
DERL3
OS9
CANX
ERP29
BOK
BCL2L11
CCDC88B
CASP7
NCK1
CYCS
TGFB1
TXNDC12
SGPP2
CCL2
PDIA4
GSK3B
EIF2AK2
UBA5
CDK5RAP3
AIFM1
SREBF1
MTOR
UFM1
TLR4
PARP1
AKT1
CLU
TMEM33
NHLRC1
CREB3L2
SEL1L
HERPUD2
ATP2A3
PPP1CA
APP
ERN2
SERPINA1
SDF2L1
BRSK2
GRINA
NIBAN1
UFC1
MAPK1
SIGMAR1
BCAP31
HMOX1
TNFSF10
HTT
BCL2L1
NCK2
PPP1CC
NFKB1
CASP2
TTC23L
PRKAA1
SOD1
C6orf120
ABL1
PDIA2
PMAIP1
ITPR1
IL1B
AGR2
UMOD
ASNS
TMTC3
VEGFA
CFTR
MCL1
TMEM259
LCN2
LRRK2
PSEN1
BIRC2
PPP1CB
PTGS2
SFTPC
STAT3
ORMDL3
SREBF2
BSCL2
EIF2AK4
ANKS4B
PPP1R15B
CREBRF
EGFR
TERT
CHAC2
FABP4
MAPK3
HDAC6
ADIPOQ
IAPP
AGER
EIF2A
RHO
PPARG
CDNF
BAK1
MAGEA3
EIF2AK1
PIK3R1
IFNG
PDIA6
SCD
CDKN1A
TXNIP
GPR37
PPARGC1A
CFLAR
SQSTM1
APOE
EIF2B5
KEAP1
EPM2A
MAPK14
RELA
FGF21
FAM20C
TMEM208
ERBB2
TNF
NOS2
YIPF5
NOX4
MX1
PTPN2
THBS4
EIF1
HSP90AA1
HSPA4
NR4A1
NFYA
MFN2
PPARA
MSRB3
AGR3
LACC1
BNIP1
SNCA
PON2
FOXO1
MAPT
HSPA8
BECN1
YY1
AQP11
NOS3
TOR1A
SLC37A4
BID
ZC3H12A
CAPN2
PRKAA2
RNF13
PROC
TUSC3
TRAM1
TTF2
CAMK2G
BRAF
GDF15
ESR1
AGTR1
DIABLO
APOL1
MET
HNF4A
PRMT1
FOXA2
VCAM1
SLC30A5
SNCG
TARDBP
MGAT5
SEC62
PCK2
SPTLC1
FGF19
S100A16
CREB1
LEP
STIM1
XIAP
PCSK9
IL24
GTF2I
LDLR
NRAS
COL2A1
EDN1
HNRNPA1
AHR
CDK1
ERG
EGR1
PTGES3
RHBDD1
IGFBP1
NFYC
NGF
APOB
POMT2
INHBE
E2F1
LMNA
UBE2J1
SDF2
TTR
HIF1A
KAT2A
CREBZF
HSPA1A
RTN1
CHAC1
MAP1LC3B
NR1H2
APAF1
DAB2IP
GORASP2
HSF1
IGF1R
SGK1
IGF1
TNFRSF10A
THBS1
MSTN
PTPA
MUC5AC
BAD
STUB1
SLC38A2
RAB1A
KRAS
TLR2
FOS
ABCG2
GAA
CEBPA
CCDC88A
NELL2
DNAJC12
SERP1
TMEM241
CYB5R4
CALHM1
ZFAND2B
PHLDA1
ATM
OTUB1
IFNA1
NR3C1
UFD1
NNAT
UBQLN1
PARK7
ERP44
CTH
TRAF6
SOCS3
AGT
YWHAE
RAC1
FUS
ERLIN2
PDX1
BHMT
VDAC1
NDRG1
PPARD
SP1
HRC
MAP2K1
IL10
DNAJB1
STAR
GRP
RAB6A
NOD2
PNLIP
PPT1
RPS27A
FAS
NPLOC4
MMP9
ALK
SRC
COL4A1
KCNN4
TRPA1
BMP2
EPHX2
CD274
DPAGT1
EIF5A
RTN4
ARRB1
SET
SLC8A1
TRAP1
CES2
PSMD4
PTX3
IL22
EIF2B3
PIK3CG
IGF2BP2
SEC16A
TMEM258
NPHS1
HFE
FKRP
STARD4
RPN1
RPL26
PRPS1
NDUFS4
PRPS2
SEPTIN7
CD36
RIPK1
SPARC
TGM2
ERAP1
SRI
MYOC
TFEB
RCN1
TBL2
RRBP1
INSR
PSEN2
ANXA5
ATF1
DYSF
CDK4
DYRK1A
GYS1
RPL5
DYRK1B
ERCC6
NEDD4L
IGFBP2
CXCL1
PCSK6
NPTX1
NR1H3
FLOT1
OPA1
TMX1
ERP27
BACE1
FGFR4
APOA1
AURKA
FLT1
MMP13
TNFRSF1A
ACE2
ARG1
GDNF
IL6ST
USP7
ANGPT2
CHRM3
EEF2
LYN
CCN2
GNAI1
IRS1
RPA1
ADAMTS5
CYP1A2
CST3
CYP2C19
NR1I2
SOAT1
GADD45A
OLR1
TRPV3
PLP1
CCN1
IL11
HCRT
SEPTIN4
UTS2
ULBP1
IFI6
RCE1
SELENOP
TSPYL5
TUG1
EZH2
STK11
ALB
PRDX1
TBK1
LPIN1
TRPC3
RYR2
FAP
HTRA1
HTRA2
PFKFB3
IRS2
ABCG1
CAPN5
CDC27
CUL1
GH1
HAMP
SSB
ERAP2
USP22
CEBPD
SAA1
ERGIC3
PDIA5
FKBP9
FBXO6
FNDC5
H1-1
MARCHF5
SGF29
EXOSC8
EXOSC9
PPP1R8
ATP2A1
JAK2
STAT5A
CISH
PLA2G6
PML
PPP2CB
RASGRF1
RASGRF2
NRBF2
FASN
PTEN
MTHFR
BIRC3
IL1R1
LMAN1
PURA
ACSL3
CARD14
EIF2S2
STARD5
SUPT20H
SUPT20HL1
CCND1
CREBBP
CTSB
PRKCD
RPS6KA3
SMAD2
CDK2
ALDH2
ABCC1
CDH1
SERPINC1
SMPD1
GFAP
IFNAR1
KAT2B
MYB
RAB27A
CDKN1B
TSC1
AFP
CTCF
FBN1
IL2
MINPP1
ROS1
TGFBI
ARID1A
DDX5
KAT6B
UCP2
ANG
APOH
FCN3
LARS2
MTTP
OGT
RDH12
AREG
CDC37
CHKA
COX6B1
CTBP2
CUL5
HES1
NLRP1
PIM2
RBX1
SEC23A
SEC63
ST3GAL4
TRIM21
DAPK3
EPO
NOL3
PHB2
PROKR2
ANKRD1
CRELD1
DUSP5
KLB
METTL3
PHLPP2
RYR3
SND1
TIA1
TULP1
BAG1
CAP2
CCT3
CCT4
CD109
ENAM
GBA2
HSPA1B
LRP1B
MTDH
PHLPP1
REG1A
TAF4
UPF1
DIO2
GPR4
HOXB9
IL23A
IL33
MED25
MIA2
MSI1
MSI2
SSR2
TSC22D3
TSLP
XAF1
IL32
MSRB1
SEC61B
SGMS2
ELOB
FUT4
HRK
MIOX
RNF114
SF3A2
STARD7
WTAP
YTHDF1
BLOC1S1
NOXA1
OMA1
S100G
SLC30A3
ART1
ATAT1
DNAJB12
IRGM
LECT2
RHBDL3
H2BC3
USP35
BATF2
C1QTNF9
DELE1
TMEM100
H2AC4
CNGA3
MSBP1
BDNF
CYP2B6
GAPDH
EPHA3
PRKRA
RPL19
ELAVL1
RGS16
SFTPA2
ILF2
CHERP
GBA1
MAP1LC3A
LPCAT3
CTNNB1
HLA-B
CDK6
TLR3
CASP1
PGR
CASP6
TRPV1
CCND3
CNR1
FAH
CCNA2
ENDOG
H2AX
LGALS1
INHA
MAN1A2
TNFRSF12A
ID1
ILF3
RBM3
VMA21
GZMK
UCHL1
CPA1
TANGO2
COMP
ULK1
PARN
PPP1R12A
EXOSC3
DIS3
PPP1R3A
EXOSC2
EXOSC5
KHSRP
PPP1R1A
EXOSC1
NFYB
PPP1R10
PPP1R14A
PPP1R9A
EXOSC7
PPP1R2
PPP1R13B
PPP1R3C
PPP1R7
CEBPG
EXOSC4
PPP1R14B
PPP1R14C
PPP1R16B
PPP1R3F
DCP2
PPP1R1C
PPP1R3B
EXOSC6
PPP1R12C
PPP1R3D
PPP1R14D
PPP1R3E
PPP1R3G
ARCN1
SEC61A1
DNM1L
FCGR2B
PIK3R2
ALOX5
ALOX15
STC2
CERT1
ELAVL4
MARCKS
SERINC3
SRPX
USP19
TMED2
SELENOK
ENSG00000285133
IL6
OSGEP
TP53RK
PAWR
TPRKB
LAGE3
CHEK2
RAF1
PIK3CD
BCR
MDM2
GJA1
MMP3
TF
CBS
DNM2
F2
SLC12A2
JUP
MAPK13
NQO1
RPS6KB1
TNFAIP3
IMPA1
P2RX7
SLC6A2
TTN
WEE1
IL10RA
IRF1
RUNX2
RYR1
TFAP2A
TRAF3
CHRNE
EEF2K
MEF2A
SLC2A4
TIMP1
WNT1
ACO1
AHSG
BMP6
CPOX
H6PD
IL12A
IL12B
POLR1C
POMT1
TRRAP
CALCA
IFNB1
KRT19
NPHS2
RBP3
FABP5
PPP2R5C
ATXN7
CDIPT
CDKN3
ELOC
FOSL2
IGF2BP3
RBM8A
UBE2G1
CHM
CHMP1A
ELAVL2
MOV10
PSMD10
SERPINB7
TAF2
TAF6
UBE2J2
UBE3C
CXCL2
DAP3
DNAJA2
GLRX3
HSPB2
KDELR1
KLRG1
MRPL12
MRPS28
SF3B3
TAF10
TAF5L
FAM120A
G6PC2
PDCD6
SUPT3H
TAF12
TAF9
GIMAP5
MRPL1
MRPS9
NCBP2
POMGNT2
TAF5
TAF8
TMEM94
USP34
AP1G2
MAGOH
MRPS18B
RO60
CASC3
H4C16
MRPS31
MRPS6
NFKBIZ
PTCD1
RALYL
SERPINB4
TADA3
TAF6L
WDR74
ATXN7L3
KIF27
RAB9B
SF3B5
TADA1
UBR3
ENY2
RPL39
TADA2B
ZACN
CDV3
KLHDC10
BCL2L15
CDKN2AIPNL
DDX60L
MRPL52
SUPT7L
ZCCHC3
FLYWCH2
C3orf70
MSBP2
PPIB
KL
SERPINH1
SEC23B
RPLP0
CDK5
COL4A2
RETREG1
TEX264
BIRC5
TXNDC5
EP300
HSPB1
ELANE
TPT1
CEL
PNLIPRP2
ATF5
COPA
SRP54
UBE2D2
UBE4B
SLC22A13
VMP1
MYC
NOTCH3
ORAI1
DDOST
RPS3
AMFR
ATL3
YBX1
OSBPL8
NFE2L1
KDR
CSNK2A1
PHB1
CYP2E1
VAPB
TUBA1B
TXNRD1
CLIC1
COL10A1
RNF5
PCMT1
CAV1
FOXO3
UBE2N
CTRC
USP14
OPTN
POMP
CDKAL1
ATG14
CCDC47
CKAP4
PARP16
BRCA1
CORIN
NSFL1C
HDAC4
NOTCH1
KCNH2
VIM
PKM
TNFSF11
UBA1
PCSK1
ENO1
CETP
PINK1
SPHK1
PRDX2
LGR5
AHSA1
WASF3
APLN
PSMB8
TCF7L2
TRIM25
VDAC2
UBXN4
DAPK1
TUBB4A
SIRT3
RUVBL2
STIP1
GABARAP
GNE
GABARAPL1
PRDX4
UGGT1
CLCC1
RPL30
SDF4
JAGN1
RNFT1
USF3
SMIM14
PIGBOS1
CAT
GRIN1
HDAC1
IDE
HSPD1
ATF2
KRT14
YWHAB
ETFA
ATG5
NR5A2
DHX9
EDEM1
HNRNPC
NUDT1
OLA1
LRBA
NINJ1
PITRM1
MAN2C1
PGAM5
FNDC3B
EPHB4
AR
CBL
HDAC2
PPP3CA
CAPN1
LEPR
NPM1
PRKCA
PRKDC
GGT1
PGK1
ABCA1
ATP1B1
DUSP6
F7
SCARB1
USP9X
WT1
FGF1
LBR
NGFR
TPI1
ACLY
AKR1B1
HNF1A
LDHB
PRKAB1
ASL
CBLB
EHMT2
FADD
FGF2
HK2
HSD11B2
PLK2
SIRPA
TNFSF13
TNFSF13B
TWIST1
ALOX12
APLNR
ATP2C1
BGN
DKK1
LAMP2
NCL
PLN
PRSS1
PSMA7
RAD23B
RPL18
SENP1
SMURF2
CFP
EIF2B1
POSTN
PSMB5
RPL13
SHC1
UBC
DEGS1
INPP5K
JPH3
MICU1
PNPLA3
RPL7
RPL7A
RPL8
SHBG
STING1
TRPM2
UBE2S
BAG2
CD68
HNRNPM
SRSF6
TES
UCHL5
ADRM1
CLIC4
COPZ1
DBF4
EIF5B
INSIG1
MICA
MYBBP1A
QSOX1
RPL6
SERPINA12
DSPP
INSIG2
MAP1A
NDRG2
SP2
TGM6
COL22A1
GADD45GIP1
KLF9
RNF152
TTLL6
CCDC170
RNF182
MAGEH1
CDKN2A
EPAS1
STAT6
TUBB
ASS1
GLA
ROCK1
ANXA2
LIPA
MDH2
MYH9
PTGER2
RAB7A
SPTAN1
TLR7
TUBB3
GANAB
MAPKAPK2
NCOA3
SPTLC2
UBE2I
VHL
WNT3A
YES1
ATP6V1A
CARM1
COL4A3
CPE
GFPT1
GLP1R
LYZ
PIN1
SPP1
USP15
YWHAZ
AP3B1
ATP13A2
ATP6AP2
EMD
FKBP4
GLO1
LONP1
MYH11
MYH14
SEMA4A
SOX2
YWHAQ
AKR1A1
COPB2
CXCR3
HSPA1L
RPS10
RUVBL1
SLC1A5
SPOP
TFG
EEF1A1
MATN3
NOD1
RPL15
RPS6
SLC33A1
SLC39A7
TMEM38B
CCT2
CPB1
PSMD2
SFPQ
SLC30A8
TCP1
UBE2G2
ATG16L1
COPB1
DEPTOR
GABARAPL2
GPX7
HNRNPR
IRAK2
RPL10A
RPS2
ATAD3A
BAG5
CCT8
COPG1
CRELD2
FGL1
IBTK
IPO5
NMNAT2
PSMD8
REEP5
RPLP2
ATG13
BST2
CAMP
EIF3D
GDI2
RCN2
RPL24
UFSP2
WLS
GPX8
RPS28
ANP32B
NDFIP1
SAMD8
SF3A1
ZDHHC6
COPS6
RNF185
TM9SF4
ZFYVE27
FAM3A
MYDGF
TM7SF3
ERMP1
RNF19B
CGRRF1
HEATR3
MT-ATP6
TMEM238L
G6PC3
TXN
SNCAIP
IER3IP1
IKBKB
MAP2K2
PTPN11
ADAM10
ATR
ERBB3
IDH1
CA2
CAMK2A
COMT
PRKACA
ADAM17
PLK1
TFRC
TGFB2
ATP1A1
CAMK2B
DNM1
FN1
GSTP1
KAT5
MAP3K7
PHGDH
PRKAR1A
RARA
RHOA
RPS6KA1
SHH
ACTN1
APC
B2M
CYBB
EIF4E
ESR2
GSK3A
HSP90AB1
IFNAR2
MAPK9
NR5A1
PIK3C3
POR
PPP2CA
RRM1
RXRA
TLR8
VLDLR
ACACA
ACTA1
AK2
ALDOA
BRD4
CD44
CSNK1A1
CYLD
DGAT1
FLNA
GLB1
GPHN
GRN
HPRT1
MAN1B1
MIF
MPL
MSN
MUC1
NCAM1
NR1H4
PCYT1A
ROR2
RPL11
RPS19
TOP1
TPM1
VWF
YWHAG
ALDH1A1
CD8A
CSF3R
CTSC
CUL3
CYBA
FURIN
HADHB
HSPA9
MAP4K4
PDK1
PLK4
PPP2R1A
PSAT1
TRPV6
ABCC6
AIMP1
ARHGDIA
CD81
CLTC
CRKL
CSTB
DHCR7
EEF1A2
EZR
FTO
GALNT2
GJB1
GPC3
GPD2
HSD17B10
HSD17B4
ITPR3
KDM4B
LMNB1
MDH1
OXTR
PEBP1
PFN1
PLOD3
PRKCI
REL
RFC1
RIPK2
ROCK2
RPSA
SGPL1
STT3A
SUCLG1
SUMO1
TFPI
TMPO
TP63
TUBB2A
TUBG1
UQCRFS1
WRN
YWHAH
A2M
AGXT
AK1
AKR1C2
AKR1C3
ALDH3A2
ALG1
APRT
ATP5F1A
CDH5
CFL1
CHRNA7
COASY
DDB1
DDX41
DHCR24
DUSP1
ECHS1
EGLN2
ENTPD5
EPHX1
FGF23
FTL
GALC
GCLC
GFER
GJB2
GNAI3
GPX1
GSTO1
HADHA
HLA-A
HPSE
KHK
KLK4
KRT5
LGALS3
MKNK1
MTHFD1
MYH10
MYH6
NCOA2
NONO
P4HA2
PIK3R4
PKD1
PLOD2
PPIA
PRDX3
PSMB1
SFN
SHMT2
SIRT6
SLC39A8
SMURF1
SNTA1
STK3
TBX21
TKT
TP73
UBE2D3
USP5
WWOX
AARS1
ACAT2
ADM
APBB1
APPL1
ARRB2
BSG
C1QBP
CCL5
CCT5
CGA
CHI3L1
CKB
CRBN
CXCL10
DFFA
DMP1
DROSHA
DVL2
EBP
EIF2B4
EIF3A
EIF3F
ESD
FDFT1
GAD2
GBF1
HARS1
HLA-C
HPN
KCNN2
MAP1B
MAP3K14
MAPRE1
MCCC2
MMP17
MTMR14
MYO6
NCOA1
NME1
NOP56
NPY
PABPN1
PGAM1
PICALM
POFUT1
PPIF
PPP2R2B
PSMA3
PSMA6
RBBP4
RPL35
SAE1
SLC27A4
SLC7A11
SMARCC2
SPHK2
TAPBP
TFE3
TG
TUBB4B
UBE2D1
UGT1A9
ABCB7
ADNP
AKR1C1
ALDH1B1
ANP32A
ASPH
ATG4B
ATG7
ATXN2
BACH2
CALU
CASP5
CAV3
CCL7
CD63
CDA
CDC20
CHST6
CNP
CRH
CRTAP
CUL4B
DAXX
DLG1
EPRS1
ERLIN1
FADS1
FAR1
FKBP8
FLII
GALE
GZMA
IL17A
KLC1
KPNA3
KRT10
KRT16
LAMP1
LETM1
LRPAP1
MLXIPL
NMT1
NR0B2
NUDC
PAFAH1B2
PDCD4
PDGFA
PIGK
PPA1
PPIL1
PPP2R2A
PTRH2
RACK1
RANBP1
RAP1GDS1
RBMX
RPS15A
RPS20
RSPO2
RUNX3
S100A9
SEC24D
SEC31A
SGK3
SH3GL1
SLC30A10
SNRPB
STK26
TARS1
TMEM43
TPR
TREH
TUBB6
UBQLN2
UBTF
UCP1
USP10
AHCYL1
ALDH9A1
ALG2
BACE2
BAG3
BANF1
CALB1
CBX3
CCL20
CHMP4B
CNBP
DBT
DSG4
EIF5
HEY1
IDI1
KPNB1
MPST
MYO1C
P4HA1
PABPC1
PLD3
PLS3
PSMA1
PSMA5
PUF60
RAMP2
RPN2
RPS27
SCYL1
SLC30A2
SMARCC1
SUCLG2
TACC3
ACTL6A
ATG4A
ATP6V1F
B4GALT7
BBS4
BPNT2
CAP1
CAPZA1
CCT7
COIL
DAD1
DDX39B
DHDDS
DHX30
DUSP10
EIF1AX
EIF4B
ENAH
ETS2
FBXO11
GPAA1
HDLBP
HMGCS1
IRS4
KLRK1
KRT2
LIN28B
MAGT1
MATR3
MYOCD
NUCB1
NUP133
P3H1
PA2G4
PCBP2
PIGT
PLIN3
PPA2
PSMB6
RAB10
RAB3GAP1
RNF168
RPS13
S100A8
SIRT4
SIRT7
SMARCA5
SPINK1
SRSF9
STC1
TCOF1
TRPC1
UVRAG
ZMPSTE24
ANXA7
ARFGAP1
ASGR2
ATG3
ATG9A
ATP5MC3
BICD2
C9orf72
CCDC6
CCT6A
CPSF1
CXCL5
DEK
EDEM2
EEF1D
FBXO32
FFAR4
FYCO1
GPAT3
GSPT1
H1-5
HKDC1
HNRNPF
KCNIP1
LARP7
MAGED1
MAGI1
MAP4
MAPK8IP3
MBOAT7
MGST1
NBAS
NCEH1
NOLC1
NUCB2
PDCL
PEX13
PIEZO1
PIGS
PORCN
PSMB2
PSMB3
PSMC4
PSMD6
PSME3
PTP4A1
RAB14
RAB1B
RAB3GAP2
RABEP1
RARRES1
RECK
RPA3
RPL34
RPS15
RPS16
SAR1A
SF1
SIL1
SLC25A22
SRSF2
SRSF3
SRSF7
TBCB
TNFAIP6
TRIP13
TSN
USP25
VPS45
WDR45
WDR77
WNT16
ACBD3
ADPGK
AKAP11
AKAP8
ANKFY1
ATE1
ATG12
BCL2L10
CAND1
CBY1
CCL8
COG5
CSDE1
CSE1L
EEF1G
EIF3E
EIF3H
EIF3L
EOGT
EPG5
ESYT1
FOXD3
GLT8D1
GNPDA1
GRPEL1
GSTK1
HEY2
HSPA13
IST1
KIFC1
LIN28A
LMO7
LRRFIP2
MYL6
NAT10
NDUFAF3
NIPSNAP2
NSMAF
NUS1
POP1
PSCA
PSMC6
PSMD1
PTGR1
RBM14
RHBDF1
RIF1
RPL27A
RPL28
RPLP1
RPS11
S100A7
SACM1L
SAFB
SENP3
SMPD4
SNRNP70
SNRPD2
SNX3
SPECC1L
SRP19
SUMO2
SYNCRIP
TAGLN2
TLR10
TMEM165
TOE1
TOMM70
UBA52
ABCE1
AIFM2
BABAM1
BYSL
C1QTNF3
CLPTM1L
DDX3Y
EIF3B
EIF3C
EIF3M
EMC1
ERLEC1
FUBP1
HM13
JAZF1
MRPL11
MUL1
MYO1D
MYRF
NACA
NOP58
PITPNB
PREB
RASSF5
RBM39
RETSAT
RNF213
SCYL2
ALYREF
AP3M1
ARL8B
ATG2A
CACYBP
CEMIP
CIRBP
COPS8
CTR9
DPH5
EHD4
ENC1
GINS2
GLOD4
GLT8D2
GNL2
GPAT4
H3C1
HNRNPAB
IER3
LYAR
METTL14
MPRIP
MRPL39
MT1E
MUC2
MYL6B
NAPA
NCLN
PLP2
PNO1
PSMG1
PSMG2
RAB21
RAI14
RINT1
RNH1
RPS18
RRP1
SAFB2
SELENON
SLC15A4
SSR3
STAU1
STRAP
SUB1
TCF19
TRIM13
TTLL12
UQCR10
USO1
WBP11
ZC3HAV1
ZNF331
ZNF638
ABHD10
APMAP
ARFGAP2
ATP5ME
BPNT1
BZW1
C1GALT1C1
CCPG1
CEMIP2
ERGIC2
FAM172A
GATAD2A
GCN1
H1-3
H2AZ2
HNRNPUL1
HTATSF1
KRT23
LAPTM4A
MRPL19
PDZD8
PFDN2
PHPT1
RBM25
RHBDD2
RPS21
RRP12
RTCA
SART3
SF3A3
SHQ1
SNRNP40
SNRPA1
SP8
SRP14
SRRM1
STAU2
TCF25
TIMM13
TRIM68
U2SURP
USP39
WDR82
YIPF3
YTHDF3
ZBTB38
ASB7
AUP1
BRIX1
CDC42EP1
EMC8
ETV2
H1-6
IKBIP
KCTD12
LARP4
LSG1
MAP1S
MCMBP
MRPL2
NASP
NTPCR
OCIAD2
PEF1
PRRC2A
QPCTL
RPAP2
RPL22L1
RPL36A
SNRPD3
STX18
TOR3A
TRIM59
TUT1
TXNDC11
TXNDC17
ZDHHC1
ATP5MG
DHRS7
EPM2AIP1
HDGFL2
KLF16
LRRC59
ORAI3
PHLDA3
RABL6
RRS1
SLFN11
SYNRG
TEX2
TOR1AIP2
XXYLT1
ZNF91
CFAP20
CIP2A
DNAJB14
FCF1
FOXJ2
LTV1
PCNP
PRRC2C
PSPC1
SLIRP
SPTSSA
SRP9
SRXN1
STX17
TEX10
TIPRL
TTC27
WBP1
ZNF622
EMC7
SREK1IP1
SVIP
[truncated: 280 more rows]
